# Supplementary material for: Chitosan-Enhanced pH-Sensitive Anthocyanin Indicator Film for the Accurate Monitoring of Mutton Freshness
Source: Polymers (Basel). 2024 Mar 20;16(6):849. doi: 10.3390/polym16060849 (PMC10974092; doi:10.3390/polym16060849)
Supplement: Supplementary file 1 [file polymers-16-00849-s001.zip]

Archive with 1 entries (1 files):
- polymers-2885324-supplementary.pdf
